# Supplementary material for: Ceria Quantum Dot Filler-Modified Polymer Electrolytes for Three-Dimensional-Printed Sodium Solid-State Batteries
Source: Polymers (Basel). 2024 Jun 14;16(12):1707. doi: 10.3390/polym16121707 (PMC11207215; doi:10.3390/polym16121707)
Supplement: Supplementary file 1 [file polymers-16-01707-s001.zip]

Archive with 1 entries (1 files):
- polymers-3057789-supplementary.pdf
